# Supplementary material for: Prehospital Tourniquets in Civilians: A Systematic Review
Source: Prehosp Disaster Med. 2020 Nov 3;36(1):86–94. doi: 10.1017/S1049023X20001284 (PMC7844612; doi:10.1017/S1049023X20001284)
Supplement: Supplementary file 1 [file S1049023X20001284sup.zip]

Archive with 3 entries (3 files):
- S1049023X20001284sup001.pdf
- S1049023X20001284sup002.pdf
- S1049023X20001284sup003.pdf
